# Supplementary material for: From Self-Doubt to Pride: Understanding the Empowering Effects of Delivering School-Based Wellness Programmes for Emerging Adult Facilitators—A Qualitative Study
Source: Int J Environ Res Public Health. 2022 Jul 10;19(14):8421. doi: 10.3390/ijerph19148421 (PMC9319596; doi:10.3390/ijerph19148421)
Supplement: Supplementary file 1 [file ijerph-19-08421-s001.zip]

Archive with 1 entries (1 files):
- ijerph-1714736-supplementary.pdf
